# Supplementary material for: Temporal Statistical Relationship between Regional Cerebral Oxygen Saturation (rSO2) and Brain Tissue Oxygen Tension (PbtO2) in Moderate-to-Severe Traumatic Brain Injury: A Canadian High Resolution-TBI (CAHR-TBI) Cohort Study
Source: Bioengineering (Basel). 2023 Sep 25;10(10):1124. doi: 10.3390/bioengineering10101124 (PMC10604223; doi:10.3390/bioengineering10101124)
Supplement: Supplementary file 1 [file bioengineering-10-01124-s001.zip]

Archive with 1 entries (1 files):
- bioengineering-2509583-supplementary.pdf
